# Supplementary material for: Natural Bioactive Agents: Testable Stem Cell-Targeting Alternatives for Therapy-Resistant Breast Cancer
Source: Int J Mol Sci. 2025 Mar 12;26(6):2529. doi: 10.3390/ijms26062529 (PMC11942498; doi:10.3390/ijms26062529)
Supplement: Supplementary file 1 [file ijms-26-02529-s001.zip]

Archive with 1 entries (1 files):
- ijms-3461770-supplementary.pdf
